# Supplementary material for: Optimization of In Vitro Techniques for Distinguishing between Live and Dead Second Stage Juveniles of Heterodera glycines and Meloidogyne incognita
Source: PLoS One. 2016 May 4;11(5):e0154818. doi: 10.1371/journal.pone.0154818 (PMC4856281; doi:10.1371/journal.pone.0154818)
Supplement: S1 Fig — (XLSX) [file pone.0154818.s001.xlsx]

## Sheet: Sheet1
Time				0 h		2mins		5mins		15 mins		30 mins
Chemical	Repeat	Rep.	Vol.	% live J2	Scale 0	% live J2	scale	% live J2	scale	% live J2	scale	% live J2	scale
CK	1	1	100µl	92.7273	3	92.7273	3	92.7273	3	92.7273	3	92.7273	2
	1	2	100µl	96.875	3	96.875	3	96.875	3	96.875	3	96.875	2
	1	3	100µl	94.2857	3	94.2857	3	94.2857	3	94.2857	3	94.2857	2
	1	4	100µl	93.75	3	87.5	2.5	87.5	2.5	87.5	2.5	87.5	2
1N Na2CO3	1	1	20µL	93.1034	3	100	4	89.6552	4	79.3103	2	58.6207	1.5
	1	2	20µL	76.1905	3	100	4	76.1905	4	61.9048	1.5	28.5714	1
	1	3	20µL	77.7778	3	85.1852	3.5	74.0741	3.5	74.0741	2	33.3333	1
	1	4	20µL	77.7778	3	81.4815	3	88.8889	4	48.1481	2	33.3333	1
1N NaHCO3	1	1	20µL	73.5294	3	100	3	100	3	97.0588	2	82.3529	1.5
	1	2	20µL	81.5789	3	92.1053	3	92.1053	3	81.5789	2	57.8947	1.5
	1	3	20µL	64	3	92	3	92	3	80	2	72	1.5
	1	4	20µL	75	3	87.5	2.5	87.5	2.5	87.5	2	75	1.5
1N NaOH	1	1	20µL	85.7143	3	92.8571	3.5	92.8571	3	78.5714	2	78.5714	2
	1	2	20µL	87.5	3	96.875	4	96.875	3	87.5	2	87.5	2
	1	3	20µL	81.8182	3	93.9394	4	90.9091	2	90.9091	2.5	90.9091	2.5
	1	4	20µL	87.5	3	96.875	4	96.875	2.5	93.75	2.5	93.75	2.5
CK	2	1	100µl	97.1429	3	97.1429	3	97.1429	3	97.1429	3	97.1429	3
	2	2	100µl	97.2973	3	97.2973	3	97.2973	3	97.2973	2.5	97.2973	2.5
	2	3	100µl	93.1034	3	93.1034	3	93.1034	3	93.1034	2	93.1034	2
	2	4	100µl	90.9091	3	90.9091	2	90.9091	2.5	90.9091	2.5	90.9091	2.5
1N Na2CO3	2	1	20µL	79.5918	3	93.8776	4	57.1429	1	6.12245	1	2.04082	1
	2	2	20µL	87.5	3	91.6667	4	70.8333	1	16.6667	1	4.16667	1
	2	3	20µL	86.6667	3	90	4	83.3333	1.5	6.66667	1	3.33333	1
	2	4	20µL	96.1538	3	88.4615	3.5	69.2308	1	7.69231	1	0	1
1N NaHCO3	2	1	20µL	76.6667	3	83.3333	2.5	86.6667	2.5	76.6667	2.5	63.3333	2
	2	2	20µL	87.0968	3	90.3226	2	90.3226	2.5	90.3226	2.5	83.871	2
	2	3	20µL	90	3	93.3333	3	93.3333	2	90	2	83.3333	2
	2	4	20µL	83.871	3	96.7742	2	96.7742	2.5	93.5484	2.5	90.3226	2.5
1N NaOH	2	1	20µL	75.7576	3	96.9697	3.5	96.9697	2.5	96.9697	2.5	96.9697	2.5
	2	2	20µL	88	3	96	3.5	96	2	96	2	96	2
	2	3	20µL	60	3	100	4	100	2.5	100	2.5	100	2.5
	2	4	20µL	90.4762	3	100	4	100	2.5	100	2.5	100	2.5
