# Supplementary material for: Optimization of In Vitro Techniques for Distinguishing between Live and Dead Second Stage Juveniles of Heterodera glycines and Meloidogyne incognita
Source: PLoS One. 2016 May 4;11(5):e0154818. doi: 10.1371/journal.pone.0154818 (PMC4856281; doi:10.1371/journal.pone.0154818)
Supplement: S2 Fig — (XLSX) [file pone.0154818.s002.xlsx]

## Sheet: 20 ul
Time					0 hour		2 mins		5mins		15mins		30mins
Chemical	Repeat	Trt	Rep.	Vol.	%live J2	Scale	%live J2	scale	%live J2	scale	%live J2	scale	%live J2	scale
CK	1	1	1	100µl	66.1538	3	66.1538	3	66.1538	3	66.1538	3	66.1538	3
	1	1	2	100µl	56.4516	3	56.4516	2.5	56.4516	2.5	56.4516	2.5	56.4516	2.5
	1	1	3	100µl	69.8113	3	69.8113	3	69.8113	3	69.8113	3	69.8113	3
	1	1	4	100µl	64.1509	3	64.1509	3	64.1509	3	64.1509	3	64.1509	3
1N Na2CO3	1	5	1	20µL	100	3	0	4	0	1	0	1	0	1
	1	5	2	20µL	100	3	0	3.5	0	1.5	0	1.5	0	1.5
	1	5	3	20µL	100	3	0	3.5	0	1.5	0	1	0	1
	1	5	4	20µL	100	3	0	3.5	0	2	0	1.5	0	1
1N NaHCO3	1	9	1	20µL	100	3	100	4	0	1	0	1	0	1
	1	9	2	20µL	100	3	100	4	0	1.5	0	1	0	1
	1	9	3	20µL	100	3	100	4	0	1	0	1	0	1
	1	9	4	20µL	100	3	100	4	0	1.5	0	1	0	1.5
1N NaOH	1	13	1	20µL	89.4737	3	100	1	42.1053	1	42.1053	1	0	1
	1	13	2	20µL	100	3	100	1.5	41.6667	1	41.6667	1	0	1
	1	13	3	20µL	100	3	100	1	3.33333	1	3.33333	1	0	1
	1	13	4	20µL	96.2963	3	100	2	37.037	1.5	37.037	1	0	1
CK	2	1	1	100µl	100	3	100	3	100	3	100	3	100	3
	2	1	2	100µl	98	3	98	2.5	98	2.5	98	2.5	98	2.5
	2	1	3	100µl	94.1176	3	94.1176	3	94.1176	3	94.1176	3	94.1176	3
	2	1	4	100µl	100	3	100	3	100	3	100	3	100	3
1N Na2CO3	2	5	1	20µL	81.0811	3	0	1	0	1	0	1	0	1
	2	5	2	20µL	87.234	3	0	1	0	1	0	1	0	1
	2	5	3	20µL	92.8571	3	0	1	0	1.5	0	1.5	0	1.5
	2	5	4	20µL	89.8305	3	0	1	0	1	0	1	0	1
1N NaHCO3	2	9	1	20µL	77.7778	3	100	4	0	1	0	1	0	1
	2	9	2	20µL	77.5	3	100	3.5	0	1	0	1	0	1
	2	9	3	20µL	85.3659	3	100	4	0	1	0	1	0	1
	2	9	4	20µL	72.5	3	100	4	0	1.5	0	1.5	0	1.5
1N NaOH	2	13	1	20µL	68.4211	3	100	4	100	1	100	1	0	1
	2	13	2	20µL	77.2727	3	100	3.5	100	1	100	1	0	1
	2	13	3	20µL	80.5556	3	100	4	100	1.5	100	1.5	0	1.5
	2	13	4	20µL	72.5806	3	100	4	100	1	100	1	0	1
