# Supplementary material for: Optimization of In Vitro Techniques for Distinguishing between Live and Dead Second Stage Juveniles of Heterodera glycines and Meloidogyne incognita
Source: PLoS One. 2016 May 4;11(5):e0154818. doi: 10.1371/journal.pone.0154818 (PMC4856281; doi:10.1371/journal.pone.0154818)
Supplement: S1 Table — (XLSX) [file pone.0154818.s003.xlsx]

## Sheet: Sheet1
NaHCO3 for SCN J2 at pH 4, 7, and 10
Nema	PH	REP	REPEAT	M0%	scale	M2%	scale	M30 %	scale
Live J2	L4	1	1	95.4545	3	95.4545	3.5	0	1
Live J2	L4	2	1	100	3	100	4	0	1.5
Live J2	L4	3	1	81.25	3	87.5	3.5	0	1
Live J2	L4	4	1	91.6667	3	91.6667	4	79.1667	1
Live J2	L7	1	1	86.9565	3	86.9565	3	60.8696	1.5
Live J2	L7	2	1	100	3	75	2.5	33.3333	2
Live J2	L7	3	1	86.3636	3	81.8182	2.5	81.8182	2
Live J2	L7	4	1	85	3	80	2.5	90	1.5
Live J2	L10	1	1	95.6522	3	100	3.5	100	4
Live J2	L10	2	1	94.4444	3	100	3.5	100	4
Live J2	L10	3	1	100	3	100	3	100	3.5
Live J2	L10	4	1	84	3	100	3.5	100	4
Dead J2	D4	1	1	0	1	0	1	0	1
Dead J2	D4	2	1	0	1	0	1	0	1
Dead J2	D4	3	1	0	1	0	1.5	0	1.5
Dead J2	D4	4	1	0	1	0	1	0	1
Dead J2	D7	1	1	0	1	0	1	0	1
Dead J2	D7	2	1	0	1	0	1.5	0	1.5
Dead J2	D7	3	1	0	1	0	1	0	1
Dead J2	D7	4	1	0	1	0	1	0	1
Dead J2	D10	1	1	0	1	0	1	0	1
Dead J2	D10	2	1	0	1	0	1.5	0	1.5
Dead J2	D10	3	1	0	1	0	1	0	1
Dead J2	D10	4	1	0	1	0	1	0	1
50/50 LD	LD4	1	1	52.9412	3	64.7059	3.5	0	2
50/50 LD	LD4	2	1	41.6667	3	41.6667	3	33.3333	2
50/50 LD	LD4	3	1	52.9412	3	70.5882	4	52.9412	2
50/50 LD	LD4	4	1	30.4348	3	30.4348	4	43.4783	2
50/50 LD	LD7	1	1	45.4545	3	40.9091	2.5	40.9091	2
50/50 LD	LD7	2	1	52.381	3	47.619	3	47.619	2.5
50/50 LD	LD7	3	1	45.4545	3	45.4545	3	45.4545	3
50/50 LD	LD7	4	1	55.5556	3	55.5556	2.5	55.5556	2.5
50/50 LD	LD10	1	1	45.4545	3	40.9091	4	45.4545	4
50/50 LD	LD10	2	1	50	3	50	3.5	50	3.5
50/50 LD	LD10	3	1	36	3	48	4	48	4
50/50 LD	LD10	4	1	37.5	3	41.6667	3.5	41.6667	4
Live J2	L4	1	2	72	3	84	4	0	1
Live J2	L4	2	2	78.9474	3	86.8421	4	0	1.5
Live J2	L4	3	2	82.3529	3	88.2353	4	0	1
Live J2	L4	4	2	70	3	83.3333	4	0	1.5
Live J2	L7	1	2	91.6667	3	95.8333	3	79.1667	2.5
Live J2	L7	2	2	76.1905	3	90.4762	3	47.619	2.5
Live J2	L7	3	2	69.5652	3	86.9565	3	45	2.5
Live J2	L7	4	2	93.5484	3	83.871	2.5	32.2581	1.5
Live J2	L10	1	2	79.3103	3	86.2069	3.5	86.2069	4
Live J2	L10	2	2	75.6757	3	83.7838	3	83.7838	3.5
Live J2	L10	3	2	76.3158	3	86.8421	3.5	86.8421	4
Live J2	L10	4	2	64.5161	3	80.6452	3.5	80.6452	4
Dead J2	D4	1	2	0	1	0	1	0	1
Dead J2	D4	2	2	0	1	0	1.5	0	1.5
Dead J2	D4	3	2	0	1	0	1	0	1
Dead J2	D4	4	2	0	1	0	1	0	1
Dead J2	D7	1	2	0	1	0	1	0	1
Dead J2	D7	2	2	0	1	0	1.5	0	1.5
Dead J2	D7	3	2	0	1	0	1	0	1
Dead J2	D7	4	2	0	1	0	1	0	1
Dead J2	D10	1	2	0	1	0	1	0	1
Dead J2	D10	2	2	0	1	0	1.5	0	1.5
Dead J2	D10	3	2	0	1	0	1	0	1
Dead J2	D10	4	2	0	1	0	1	0	1
50/50 LD	LD4	1	2	60	3	60	4	0	1.5
50/50 LD	LD4	2	2	29.0323	3	35.4839	3.5	0	1.5
50/50 LD	LD4	3	2	35	3	35	4	0	1.5
50/50 LD	LD4	4	2	37.2549	3	41.1765	4	0	1
50/50 LD	LD7	1	2	40	3	42.8571	2.5	42.8571	3
50/50 LD	LD7	2	2	41.6667	3	41.6667	3	41.6667	3
50/50 LD	LD7	3	2	41.6667	3	45.8333	3	45.8333	3
50/50 LD	LD7	4	2	50	3	53.8462	2.5	53.8462	3
50/50 LD	LD10	1	2	29.4118	3	41.1765	4	41.1765	4
50/50 LD	LD10	2	2	47.8261	3	56.5217	4	56.5217	4
50/50 LD	LD10	3	2	35.4839	3	48.3871	3.5	48.3871	4
50/50 LD	LD10	4	2	46.875	3	43.75	4	43.75	4
