# Supplementary material for: Optimization of In Vitro Techniques for Distinguishing between Live and Dead Second Stage Juveniles of Heterodera glycines and Meloidogyne incognita
Source: PLoS One. 2016 May 4;11(5):e0154818. doi: 10.1371/journal.pone.0154818 (PMC4856281; doi:10.1371/journal.pone.0154818)
Supplement: S2 Table — (XLSX) [file pone.0154818.s004.xlsx]

## Sheet: Sheet1
Time				0 h		2mins		5mins		15 mins		30 mins
Chemical	Repeat	Rep.	Vol.	% live J2	Scale 0	% live J2	scale 2	% live J2	scale 5	% live J2	scale 15	% live J2	scale 30
CK	1	1	100µl	92.7273	3	92.7273	3	92.7273	3	92.7273	3	92.7273	3
CK	1	2	100µl	96.875	3	96.875	3	96.875	3	96.875	3	96.875	3
CK	1	3	100µl	94.2857	3	94.2857	3	94.2857	3	94.2857	3	94.2857	3
CK	1	4	100µl	93.75	3	87.5	3	87.5	3	87.5	3	87.5	3
Na2CO3	1	1	1µL	73.8095	3	80.9524	4	80.9524	4	80.9524	4	83.3333	3.5
Na2CO3	1	2	1µL	80.7692	3	80.7692	3.5	88.4615	4	92.3077	4	92.3077	4
Na2CO3	1	3	1µL	78.9474	3	89.4737	4	89.4737	4	89.4737	4	89.4737	4
Na2CO3	1	4	1µL	75.7576	3	90.9091	4	90.9091	4	90.9091	4	90.9091	4
Na2CO3	1	1	10µL	72.4138	3	82.7586	3	82.7586	2.5	82.7586	1.5	34.4828	1
Na2CO3	1	2	10µL	83.7838	3	97.2973	3	97.2973	3	97.2973	2	51.3514	1
Na2CO3	1	3	10µL	75	3	92.8571	3	92.8571	2.5	92.8571	2	25	1
Na2CO3	1	4	10µL	80.9524	3	95.2381	4	95.2381	3	95.2381	2	42.8571	1
NaHCO3	1	1	1µL	59.5238	3	73.8095	3	73.8095	3	71.4286	3	66.6667	1.5
NaHCO3	1	2	1µL	82.0513	3	76.9231	3.5	82.0513	3.5	74.359	3	76.9231	2
NaHCO3	1	3	1µL	75.6757	3	78.3784	3	81.0811	3.5	75.6757	3	72.973	2
NaHCO3	1	4	1µL	81.3953	3	72.093	3.5	79.0698	3.5	74.4186	2.5	69.7674	1.5
NaHCO3	1	1	10µL	88.8889	3	91.6667	3	94.4444	3	94.4444	3.5	97.2222	3.5
NaHCO3	1	2	10µL	94.7368	3	94.7368	3.5	100	3	100	4	100	3.5
NaHCO3	1	3	10µL	82.8571	3	97.1429	3.5	97.1429	3	97.1429	4	97.1429	3
NaHCO3	1	4	10µL	72.7273	3	90.9091	3.5	93.9394	3	93.9394	4	96.9697	3.5
NaOH	1	1	1µL	78.3784	3	86.4865	4	83.7838	3.5	86.4865	3	83.7838	3
NaOH	1	2	1µL	69.697	3	84.8485	4	66.6667	3	75.7576	3	72.7273	2.5
NaOH	1	3	1µL	73.913	3	84.7826	4	80.4348	3.5	80.4348	3	76.087	2.5
NaOH	1	4	1µL	72.4138	3	62.069	3	72.4138	3	65.5172	3	62.069	2
NaOH	1	1	10µL	75	3	91.6667	4	87.5	3.5	87.5	2.5	87.5	2.5
NaOH	1	2	10µL	68.1818	3	90.9091	3.5	95.4545	3.5	90.9091	2	90.9091	2
NaOH	1	3	10µL	81.8182	3	90.9091	3.5	90.9091	3.5	90.9091	2.5	90.9091	2.5
NaOH	1	4	10µL	77.2727	3	81.8182	3	86.3636	3.5	81.8182	2	81.8182	2
CK	2	1	100µl	97.1429	3	97.1429	3	97.1429	3	97.1429	3	97.1429	3
CK	2	2	100µl	97.2973	3	97.2973	3	97.2973	3	97.2973	3	97.2973	3
CK	2	3	100µl	93.1034	3	93.1034	2.5	93.1034	2.5	93.1034	2.5	93.1034	2.5
CK	2	4	100µl	90.9091	3	90.9091	2.5	90.9091	2.5	90.9091	2.5	90.9091	2.5
Na2CO3	2	1	1µL	100	3	100	3.5	100	4	100	4	100	3.5
Na2CO3	2	2	1µL	96.5517	3	96.5517	4	96.5517	3.5	96.5517	3.5	96.5517	4
Na2CO3	2	3	1µL	95.8333	3	100	4	100	4	100	4	95.8333	4
Na2CO3	2	4	1µL	100	3	100	3.5	100	4	100	4	100	3.5
Na2CO3	2	1	10µL	100	3	100	4	100	4	74.0741	2.5	22.2222	1
Na2CO3	2	2	10µL	86.6667	3	100	4	100	4	100	3.5	73.3333	1.5
Na2CO3	2	3	10µL	56.6667	3	66.6667	3.5	66.6667	3	53.3333	2	50	1.5
Na2CO3	2	4	10µL	92	3	96	4	96	3.5	92	2.5	72	1.5
NaHCO3	2	1	1µL	85.7143	3	88.5714	3	88.5714	3	88.5714	2.5	88.5714	2
NaHCO3	2	2	1µL	81.0811	3	81.0811	2.5	81.0811	2.5	81.0811	2	81.0811	2
NaHCO3	2	3	1µL	95.6522	3	95.6522	3	95.6522	3	95.6522	2.5	95.6522	2
NaHCO3	2	4	1µL	82.7586	3	86.2069	2.5	86.2069	2.5	86.2069	2	86.2069	2
NaHCO3	2	1	10µL	87.8788	3	87.8788	3.5	90.9091	3.5	90.9091	3	90.9091	3
NaHCO3	2	2	10µL	92.3077	3	92.3077	3.5	92.3077	3	92.3077	3	92.3077	3
NaHCO3	2	3	10µL	87.0968	3	100	4	100	4	100	4	100	3.5
NaHCO3	2	4	10µL	82.7586	3	93.1034	3.5	100	3.5	100	3	100	3
NaOH	2	1	1µL	77.4194	3	93.5484	3	93.5484	3	90.3226	3	67.7419	2
NaOH	2	2	1µL	86.4865	3	94.5946	3	94.5946	3	94.5946	3	72.973	2
NaOH	2	3	1µL	87.8788	3	93.9394	3	93.9394	2.5	90.9091	3.5	72.7273	1.5
NaOH	2	4	1µL	86.9565	3	86.9565	2.5	86.9565	2.5	78.2609	2	65.2174	1.5
NaOH	2	1	10µL	80.7692	3	100	4	100	4	100	4	100	3
NaOH	2	2	10µL	71.4286	3	95.2381	3.5	95.2381	3.5	95.2381	3.5	90.4762	3.5
NaOH	2	3	10µL	89.2857	3	100	4	100	3.5	100	3.5	100	3.5
NaOH	2	4	10µL	84.6154	3	92.3077	3.5	92.3077	3.5	100	3.5	92.3077	3.5
