# Supplementary material for: Optimization of In Vitro Techniques for Distinguishing between Live and Dead Second Stage Juveniles of Heterodera glycines and Meloidogyne incognita
Source: PLoS One. 2016 May 4;11(5):e0154818. doi: 10.1371/journal.pone.0154818 (PMC4856281; doi:10.1371/journal.pone.0154818)
Supplement: S3 Table — (XLSX) [file pone.0154818.s005.xlsx]

## Sheet: Sheet1
Time				0 hour		2 mins		30mins
Chemical	Repeat	Rep.	Vol.	%live J2	Scale	%live J2	scale	%live J2	scale
CK	1	1	100µl	66.1538	3	66.1538	3	66.1538	3
CK	1	2	100µl	56.4516	3	56.4516	2.5	56.4516	2.5
CK	1	3	100µl	69.8113	3	69.8113	3	69.8113	3
CK	1	4	100µl	64.1509	3	64.1509	3	64.1509	3
NaOH_1	1	1	1µL	79.3103	3	100	4	100	3.5
NaOH_1	1	2	1µL	85.7143	3	100	3.5	100	3.5
NaOH_1	1	3	1µL	76.7442	3	100	4	100	4
NaOH_1	1	4	1µL	86.4865	3	100	4	100	3.5
NaOH_10	1	1	10µL	92.3077	3	100	1.5	25.641	1.5
NaOH_10	1	2	10µL	75	3	100	1.5	50	1
NaOH_10	1	3	10µL	70.9677	3	100	1	22.5806	1
NaOH_10	1	4	10µL	84.8485	3	100	2	42.4242	1.5
CK	2	1	100µl	100	3	100	3	100	3
CK	2	2	100µl	98	3	98	2.5	98	3
CK	2	3	100µl	94.1176	3	94.1176	3	94.1176	2.5
CK	2	4	100µl	100	3	100	3	100	3
NaOH_1	2	1	1µL	66.6667	3	100	3.5	100	4
NaOH_1	2	2	1µL	77.4194	3	100	4	100	4
NaOH_1	2	3	1µL	80	3	100	3.5	100	3.5
NaOH_1	2	4	1µL	69.2308	3	96.1538	4	96.1538	4
NaOH_10	2	1	10µL	72	3	100	4	100	1.5
NaOH_10	2	2	10µL	75	3	100	3.5	100	1
NaOH_10	2	3	10µL	72.973	3	100	4	100	1.5
NaOH_10	2	4	10µL	72.7273	3	100	4	100	1
